# Supplementary material for: A Knockout of the OsGAPDHC6 Gene Encoding a Cytosolic Glyceraldehyde-3-Phosphate Dehydrogenase Reacts Sensitively to Abiotic Stress in Rice
Source: Genes (Basel). 2025 Apr 6;16(4):436. doi: 10.3390/genes16040436 (PMC12027454; doi:10.3390/genes16040436)
Supplement: Supplementary file 1 [file genes-16-00436-s001.zip]

Archive with 1 entries (1 files):
- genes-3551087-supplementary.pdf
